# Supplementary material for: Inactivated and Immunogenic SARS-CoV-2 for Safe Use in Immunoassays and as an Immunization Control for Non-Clinical Trials
Source: Viruses. 2023 Jun 30;15(7):1486. doi: 10.3390/v15071486 (PMC10386713; doi:10.3390/v15071486)
Supplement: Supplementary file 1 [file viruses-15-01486-s001.zip]

Archive with 1 entries (1 files):
- viruses-2426287-supplementary.pdf
